# Supplementary material for: Deletion of Macrophage-Specific Glycogen Synthase Kinase (GSK)-3α Promotes Atherosclerotic Regression in Ldlr−/− Mice
Source: Int J Mol Sci. 2022 Aug 18;23(16):9293. doi: 10.3390/ijms23169293 (PMC9409307; doi:10.3390/ijms23169293)
Supplement: Supplementary file 1 [file ijms-23-09293-s001.zip]

Archive with 1 entries (1 files):
- ijms-1864061-supplementary.pdf
